# Supplementary material for: Phospholipid synthesis inside phospholipid membrane vesicles
Source: Commun Biol. 2022 Sep 27;5:1016. doi: 10.1038/s42003-022-03999-1 (PMC9515091; doi:10.1038/s42003-022-03999-1)
Supplement: Supplementary file 4 — Supplementary Data 1 [file 42003_2022_3999_MOESM4_ESM.zip]

Archive with 2 entries (2 files):
- Supple Data 1.xlsx
- __MACOSX/._Supple Data 1.xlsx
