# Supplementary material for: Phospholipid synthesis inside phospholipid membrane vesicles
Source: Commun Biol. 2022 Sep 27;5:1016. doi: 10.1038/s42003-022-03999-1 (PMC9515091; doi:10.1038/s42003-022-03999-1)
Supplement: Supplementary file 4 — Supplementary Data 1 [file 42003_2022_3999_MOESM4_ESM.zip › Supple Data 1.xlsx]

## Sheet: Fig.1b
	Marker (kDa)
	250
	150
	100
	75
	50
	37
	25
	20
	15
	10

## Sheet: Fig. 1c
min
	12:0_n=1	12:0_n=2	12:0_n=3	12:0_mean	12:0_S.D.	14:0_n=1	14:0_n=2	14:0_n=3	14:0_mean	14:0_S.D.	16:1_n=1	16:1_n=2	16:1_n=3	16:1_mean	16:1_S.D.	16:0_n=1	16:0_n=2	16:0_n=3	16:0_mean	16:0_S.D.	18:1_n=1	18:1_n=2	18:1_n=3	18:1_mean	18:1_S.D.	18:0_n=1	18:0_n=2	18:0_n=3	18:0_mean	18:0_S.D.	Total FA_n=1	Total FA_n=2	Total FA_n=3	Total FA_mean	Total FA_S.D.		%USFA	%SFA
0	-0.605342	-0.605342	-0.605342	-0.605342	0	1.84359	1.81863	1.91985	1.86069	0.0430527	2.41763	2.51861	2.70141	2.54589	0.117448	6.0845	6.0845	6.0845	6.0845	0	7.52183	7.54997	7.5383	7.5367	0.0115437	3.29984	3.29984	3.29984	3.29984	0	20.562	20.6662	20.9386	20.7223	0.158737		48.6558	51.3442
1	-0.605342	-0.605342	-0.605342	-0.605342	0	20.298	21.6511	20.5082	20.8191	0.594557	4.46183	4.6172	4.77392	4.61765	0.127411	34.6782	36.7758	35.2984	35.5841	0.879875	12.9758	13.4558	13.5514	13.3277	0.251855	3.29984	3.29984	3.29984	3.29984	0	75.1083	79.1945	76.8264	77.0431	1.67521		23.2926	76.7074
5	-0.605342	-0.605342	-0.605342	-0.605342	0	47.7397	47.5829	41.0112	45.4446	3.13553	6.41574	6.57981	5.59001	6.19518	0.433132	92.2604	92.367	65.0374	83.2216	12.8583	23.3678	24.53	17.4964	21.7981	3.0785	4.32266	4.4175	3.97808	4.23941	0.188804	173.501	174.872	132.508	160.293	19.6555		17.4637	82.5363
10	-0.605342	-0.605342	-0.605342	-0.605342	0	50.2356	48.0992	51.0317	49.7888	1.23813	6.44539	6.698	7.05194	6.73178	0.248773	87.2429	92.7032	93.4741	91.1401	2.77362	22.6585	24.458	25.4686	24.195	1.1622	4.24185	4.4524	4.43913	4.37779	0.0962798	170.219	175.805	180.86	175.628	4.34608		17.6093	82.3907
30	-0.605342	-0.605342	-0.605342	-0.605342	0	46.6744	42.0339	49.2173	45.9752	2.97398	6.43184	5.79512	6.17585	6.13427	0.261601	84.5703	67.613	85.033	79.0721	8.10502	22.5512	18.2987	21.9681	20.9393	1.88231	4.1936	3.91189	4.26017	4.12189	0.150957	163.816	137.047	166.049	155.637	13.1768		17.3953	82.6047
60	-0.605342	-0.605342	-0.605342	-0.605342	0	50.0384	48.2328	50.1696	49.4803	0.883738	5.90082	6.10831	5.78187	5.93033	0.134896	89.0752	86.5215	84.1046	86.5671	2.02948	20.5466	22.6906	19.5028	20.9134	1.32701	4.33291	4.30623	4.1002	4.24645	0.103985	169.289	167.254	163.054	166.532	2.59604		16.1192	83.8808

## Sheet: Fig. 1d
min
	12:0_n=1	12:0_n=2	12:0_n=3	12:0_mean	12:0_S.D.	14:0_n=1	14:0_n=2	14:0_n=3	14:0_mean	14:0_S.D.	16:1_n=1	16:1_n=2	16:1_n=3	16:1_mean	16:1_S.D.	16:0_n=1	16:0_n=2	16:0_n=3	16:0_mean	16:0_S.D.	18:1_n=1	18:1_n=2	18:1_n=3	18:1_mean	18:1_S.D.	18:0_n=1	18:0_n=2	18:0_n=3	18:0_mean	18:0_S.D.	Total FA_n=1	Total FA_n=2	Total FA_n=3	Total FA_mean	Total FA_S.D.		%USFA	%SFA
0	-0.298409	-0.298409	-0.298409	-0.298409	0	2.464	2.464	2.464	2.464	0	3.24686	3.24686	3.24686	3.24686	0	5.91654	5.91654	5.91654	5.91654	0	7.19865	7.19865	7.19865	7.19865	0	3.92533	3.92533	3.92533	3.92533	4.44089e-16	22.453	22.453	22.453	22.453	0		46.5217	53.4783
1	-0.298409	-0.298409	-0.298409	-0.298409	0	4.61418	4.31259	4.43565	4.45414	0.123814	11.2315	10.5462	11.1918	10.9898	0.314083	10.2497	9.64842	10.0489	9.98236	0.249961	19.8191	18.3852	19.3168	19.1737	0.594028	3.92533	3.92533	3.92533	3.92533	4.44089e-16	49.5414	46.5194	48.6201	48.2269	1.26463		62.545	37.455
5	-0.298409	-0.298409	-0.298409	-0.298409	0	7.82422	7.85323	7.85371	7.84372	0.0137888	22.8229	23.1892	23.3752	23.1291	0.229435	23.8983	24.0102	24.653	24.1872	0.332531	61.6304	61.5854	64.2453	62.487	1.24343	4.62673	4.6509	4.67247	4.65003	0.0186843	120.504	120.99	124.501	121.999	1.78071		70.1779	29.8221
10	-0.298409	-0.298409	-0.298409	-0.298409	0	10.8702	9.92957	10.1896	10.3298	0.396603	28.058	26.9742	25.0541	26.6954	1.24206	26.4354	26.4611	24.8799	25.9254	0.739405	69.3629	69.3303	63.1177	67.2703	2.93637	4.70968	4.69099	4.55406	4.65158	0.0693753	139.138	137.088	127.497	134.574	5.07384		69.8245	30.1755
30	-0.298409	-0.298409	-0.298409	-0.298409	0	12.7989	12.4643	13.6692	12.9774	0.507849	27.6707	28.1976	31.6255	29.1646	1.75338	32.5926	33.1609	36.7841	34.1792	1.85649	80.4036	82.5768	94.1961	85.7255	6.05498	4.91748	4.99995	5.19079	5.03607	0.114466	158.085	161.101	181.167	166.784	10.2445		68.8854	31.1146
60	-0.298409	-0.298409	-0.298409	-0.298409	0	11.982	12.0475	12.3855	12.1383	0.176804	26.6346	27.0722	27.5211	27.0759	0.36191	32.0426	32.0328	33.6904	32.5886	0.779102	81.4431	81.8782	85.6484	82.9899	1.88822	4.90227	4.93208	5.02531	4.95322	0.0524084	156.706	157.664	163.972	159.448	3.22326		69.0295	30.9705

## Sheet: Fig. 1e
	FA reaction mixture					FA reaction mixture without ACP					ACP
				bar: 40 um

## Sheet: Fig. 1g
Oleic acid (uM)
	12:0_n=1	12:0_n=2	12:0_n=3	12:0_mean	12:0_S.D.	14:0_n=1	14:0_n=2	14:0_n=3	14:0_mean	14:0_S.D.	16:1_n=1	16:1_n=2	16:1_n=3	16:1_mean	16:1_S.D.	16:0_n=1	16:0_n=2	16:0_n=3	16:0_mean	16:0_S.D.	18:1_n=1	18:1_n=2	18:1_n=3	18:1_mean	18:1_S.D.	18:0_n=1	18:0_n=2	18:0_n=3	18:0_mean	18:0_S.D.	Total FA_n=1	Total FA_n=2	Total FA_n=3	Total FA_mean	Total FA_S.D.
0	N.D.	N.D.	N.D.	N.D.	N.D.	11.8264	18.4617	17.6122	15.9668	2.94815	30.2378	33.7475	34.2118	32.7324	1.77406	38.6548	39.6102	39.5228	39.2626	0.431282	108.439	97.5584	99.7631	101.92	4.69642	3.02777	4.21139	4.24321	3.82746	0.565614	192.185	193.589	195.353	193.709	1.29597
50	N.D.	N.D.	N.D.	N.D.	N.D.	5.82017	11.6596	18.1942	11.8913	5.05433	16.9338	23.1211	29.2868	23.1139	5.04313	30.5273	32.0527	37.9169	33.499	3.18541	81.3973	83.7391	97.012	87.3828	6.87566	3.04829	4.06962	4.22038	3.77943	0.520645	137.727	154.642	186.63	159.666	20.2784
200	N.D.	N.D.	N.D.	N.D.	N.D.	3.20936	5.14754	5.65368	4.67019	1.05343	8.78648	9.02459	10.7995	9.53686	0.898108	11.9997	12.3693	15.013	13.1273	1.34189	28.2101	23.1007	30.9142	27.4083	3.23984	1.72773	3.20631	3.25356	2.7292	0.708407	53.9333	52.8484	65.634	57.4719	5.78841
1000	N.D.	N.D.	N.D.	N.D.	N.D.	3.17668	4.89492	4.84317	4.30492	0.798069	8.4889	9.38344	8.01041	8.62759	0.569053	12.2487	10.8276	10.7571	11.2778	0.687126	29.7621	25.4282	20.7267	25.3057	3.68971	1.77119	3.17993	3.14497	2.6987	0.656	55.4476	53.7141	47.4824	52.2147	3.42027

## Sheet: Fig. 1h
Liposome (ug/mL)
	12:0_n=1	12:0_n=2	12:0_n=3	12:0_mean	12:0_S.D.	14:0_n=1	14:0_n=2	14:0_n=3	14:0_mean	14:0_S.D.	16:1_n=1	16:1_n=2	16:1_n=3	16:1_mean	16:1_S.D.	16:0_n=1	16:0_n=2	16:0_n=3	16:0_mean	16:0_S.D.	18:1_n=1	18:1_n=2	18:1_n=3	18:1_mean	18:1_S.D.	18:0_n=1	18:0_n=2	18:0_n=3	18:0_mean	18:0_S.D.	Total FA_n=1	Total FA_n=2	Total FA_n=3	Total FA_mean	Total FA_S.D.
0	N.D.	N.D.	N.D.	N.D.	N.D.	13.4452	13.07	13.0289	13.1814	0.187272	32.0344	34.3055	33.5443	33.2947	0.943848	43.0104	38.7364	39.7864	40.5111	1.81855	125.112	115.668	113.826	118.202	4.94364	3.32596	2.87979	3.14969	3.11848	0.183483	216.928	204.659	203.335	208.307	6.11938
10	N.D.	N.D.	N.D.	N.D.	N.D.	14.6335	13.4018	13.3493	13.7949	0.593385	35.3021	35.5055	35.1823	35.33	0.1334	46.9035	39.9226	40.4326	42.4196	3.17747	133.517	118.03	114.401	121.983	8.28975	3.53937	2.88825	2.97265	3.13342	0.289109	233.896	209.748	206.337	216.661	12.2665
50	N.D.	N.D.	N.D.	N.D.	N.D.	18.7234	19.2974	19.9535	19.3248	0.502569	40.9111	51.2582	51.0216	47.7303	4.82285	51.6777	54.1887	55.2004	53.689	1.4809	142.911	158.36	149.341	150.204	6.33634	3.45588	3.15801	3.31236	3.30875	0.121631	257.679	286.262	278.829	274.257	12.1085
150	N.D.	N.D.	N.D.	N.D.	N.D.	17.9604	20.746	21.2142	19.9735	1.43625	45.0407	61.4991	62.7902	56.4433	8.08012	56.9163	53.3573	57.0281	55.7672	1.7047	158.427	149.659	151.274	153.12	3.81009	3.3515	2.61183	2.79526	2.91953	0.314497	281.696	287.874	295.101	288.224	5.47827
250	N.D.	N.D.	N.D.	N.D.	N.D.	17.7625	20.9554	21.1482	19.9554	1.55258	45.8762	62.1253	64.6213	57.5409	8.31091	56.7143	50.52	54.7514	53.9952	2.58475	155.342	145.334	144.077	148.251	5.04014	3.25795	2.36851	2.51349	2.71332	0.389636	278.953	281.303	287.112	282.456	3.4291

## Sheet: Fig. 2c
					%POPG
					0					10					25					50
				Ficol-
					0					10					25					50
				Ficol+

## Sheet: Fig. 2d
	%POPG
	50
Ficoll+

## Sheet: Fig. 2e
	LPA synthesis
		n=1 (200623)	n=2 (200708)	n=3 (200714)	average	SD
	13C14:0	1.5777	2.54067	1.07691	1.73176	0.607422
	13C16:1	5.32737	2.43865	10.2045	5.99017	3.20484
	13C16:0	34.3361	39.2212	27.2374	33.5982	4.9201
	13C18:1	44.8629	65.5046	35.3894	48.5856	12.5731
	13C18:0	26.2648	24.6369	18.3749	23.0922	3.40123
	Total	112.369	134.342	92.283	112.998	17.1763

## Sheet: Fig. 2g
		+ Addition					- Addition
	min	n=1	n=2	n=3	Average	S.D.	n=1	n=2	n=3	Average	S.D.
	0	0	2.47736	1	1.15912	1.01762	0	0	4	1.33333	1.88562
	30	154.543	141.967	157	151.17	6.58444	142.486	142.192	157	147.226	6.91249
	60	251.384	207.797	257	238.727	21.9907	129.76	115.336	139	128.032	9.73771
	120	211.494	237.861	256	235.118	18.2729	120.322	112.671	135	122.664	9.26511
		p-Value (two sided)	0.00894835

[truncated: 7 more sheets: Fig. 2h, Fig. 2i, Fig. 3a, Fig. 3b, Fig. 3c, Fig. 3d, Fig. 4B]
